# Supplementary material for: Predicting Off-Target Binding Profiles With Confidence Using Conformal Prediction
Source: Front Pharmacol. 2018 Nov 6;9:1256. doi: 10.3389/fphar.2018.01256 (PMC6233526; doi:10.3389/fphar.2018.01256)
Supplement: Supplementary file 2 [file Data_Sheet_2.CSV]

target_genesymbol	a_pred_both	a_pred_a	a_pred_n	a_pred_none	n_pred_both	n_pred_a	n_pred_n	n_pred_none
ache	0	3	11	0	0	0	8	0
adora2a	0	3	11	0	0	0	4	0
adrb1	1	12	10	0	0	0	5	0
adrb2	0	23	7	0	0	91	267	0
ar	0	45	25	11	0	20	390	61
avpr1a	0	1	1	1	0	0	175	142
cckar	0	0	1	0	0	0	3	0
chrm1	0	16	7	44	0	13	112	171
chrm2	0	13	31	0	0	0	1	0
chrm3	0	8	30	3	0	0	0	0
cnr1	0	5	2	0	0	0	1	0
cnr2	0	4	0	0	0	0	0	0
drd1	0	36	17	43	0	11	122	153
drd2	0	23	3	35	0	1	140	106
ednra	0	1	3	0	0	0	2	0
htr1a	0	20	2	40	0	1	46	55
htr2a	0	13	8	37	0	7	167	110
kcnh2	0	26	21	26	0	5	218	111
lck	2	7	10	0	0	0	5	0
maoa	0	3	10	0	0	0	18	0
nr3c1	0	28	25	19	0	7	366	74
oprd1	0	7	13	3	0	1	2	0
oprk1	0	6	8	10	0	4	124	92
oprm1	0	14	10	12	0	0	7	4
pde3a	0	1	1	0	0	0	0	0
ptgs1	4	11	7	0	1	1	8	0
ptgs2	2	8	8	0	0	0	10	0
scn5a	0	0	5	0	0	0	3	0
slc6a2	0	16	55	1	0	0	2	0
slc6a3	0	5	11	37	0	1	133	92
slc6a4	0	14	38	13	0	1	0	2
